# Supplementary material for: Synthesis and Characterization of N and Fe-Doped TiO2 Nanoparticles for 2,4-Dimethylaniline Mineralization
Source: Nanomaterials (Basel). 2022 Jul 24;12(15):2538. doi: 10.3390/nano12152538 (PMC9331849; doi:10.3390/nano12152538)
Supplement: Supplementary file 1 [file nanomaterials-12-02538-s001.zip]

Archive with 1 entries (1 files):
- nanomaterials-1823513-supplementary.pdf
